# Supplementary material for: A new Gaussian curvature of the image surface based variational model for haze or fog removal
Source: PLoS One. 2023 Mar 23;18(3):e0282568. doi: 10.1371/journal.pone.0282568 (PMC10035838; doi:10.1371/journal.pone.0282568)
Supplement: S1 File — (ZIP) [file pone.0282568.s001.zip]

Archive with 33 entries (29 files):
- Matlab Codes/
- Matlab Codes/Single-Image-defogging-method/
- Matlab Codes/Single-Image-defogging-method/Dogs.png
- Matlab Codes/Single-Image-defogging-method/Palace.png
- Matlab Codes/Single-Image-defogging-method/wan_hyun_cho_dehazing.m
- Matlab Codes/Single-Image-defogging-method/Forest.jpeg
- Matlab Codes/Single-Image-defogging-method/Dog.png
- Matlab Codes/Single-Image-defogging-method/Train.png
- Matlab Codes/GC-Dehazing/
- Matlab Codes/GC-Dehazing/Dogs.png
- Matlab Codes/GC-Dehazing/Palace.png
- Matlab Codes/GC-Dehazing/Forest.jpeg
- Matlab Codes/GC-Dehazing/Dog.png
- Matlab Codes/GC-Dehazing/GCDehazingFinal.m
- Matlab Codes/GC-Dehazing/Train.png
- Matlab Codes/Single-Image-Haze-Removal -Using-DCP/
- Matlab Codes/Single-Image-Haze-Removal -Using-DCP/about the code.m
- Matlab Codes/Single-Image-Haze-Removal -Using-DCP/matte.m
- Matlab Codes/Single-Image-Haze-Removal -Using-DCP/Dogs.png
- Matlab Codes/Single-Image-Haze-Removal -Using-DCP/Palace.png
- Matlab Codes/Single-Image-Haze-Removal -Using-DCP/hazenew.m
- Matlab Codes/Single-Image-Haze-Removal -Using-DCP/readIm.m
- Matlab Codes/Single-Image-Haze-Removal -Using-DCP/results.m
- Matlab Codes/Single-Image-Haze-Removal -Using-DCP/darkChannel.m
- Matlab Codes/Single-Image-Haze-Removal -Using-DCP/haze.m
- Matlab Codes/Single-Image-Haze-Removal -Using-DCP/Single Image Haze Removal  Using Dark Channel Prior.pdf
- Matlab Codes/Single-Image-Haze-Removal -Using-DCP/deHaze.m
- Matlab Codes/Single-Image-Haze-Removal -Using-DCP/transmissionEstimate.m
- Matlab Codes/Single-Image-Haze-Removal -Using-DCP/Forest.jpeg
- Matlab Codes/Single-Image-Haze-Removal -Using-DCP/Dog.png
- Matlab Codes/Single-Image-Haze-Removal -Using-DCP/getRadiance.m
- Matlab Codes/Single-Image-Haze-Removal -Using-DCP/Train.png
- Matlab Codes/Single-Image-Haze-Removal -Using-DCP/atmLight.m
