# Supplementary material for: A new Gaussian curvature of the image surface based variational model for haze or fog removal
Source: PLoS One. 2023 Mar 23;18(3):e0282568. doi: 10.1371/journal.pone.0282568 (PMC10035838; doi:10.1371/journal.pone.0282568)
Supplement: S1 File — (ZIP) [file pone.0282568.s001.zip › Matlab Codes/Single-Image-defogging-method/wan_hyun_cho_dehazing.m]

clc;clear all;close all;
addpath(genpath('Dataset'));
filename = 'Dogs';
 Img =double(imread([filename,'.png']));
 Img=imresize(Img,[256 256]);
 figure(1),imshow(Img/255,[]);%title('Hazy Image');
 delt=0.1;lambda=.0001;
 Eps=1;win_size=5;
 %delt=0.001;lambda=3;
 %Eps=.0001;win_size=5;
 [nn,mm,layer] = size(Img);
Img = double(Img);
Img = Img/max(Img(:));
w=min(Img(:));
[row,col,layer] = size(Img);
A =0.25*Img;
J0=Img;
t1=cputime;
 for i=1:layer
       L=A(:,:,i);
    [Ax, Ay] = gradient(L);
    norm=sqrt(Ax.^2 + Ay.^2 + eps);
    ANx=Ax./norm;
    ANy=Ay./norm;
  [ANxx,junk]=gradient(ANx);  
  [junk,ANyy]=gradient(ANy);
   Adiv=ANxx+ANyy;
   dif=w-L;
  dirac=-(Eps ./ pi ) .* (Eps ./ ( Eps.^2 + dif.^2 ) ); 
   A(:,:,i)=A(:,:,i)+delt*(dirac+lambda.^2*Adiv);
 end
J0(:,:,1)=(Img(:,:,1)-A(:,:,1))./(1-A(:,:,1)/1);
J0(:,:,2)=(Img(:,:,2)-A(:,:,2))./(1-A(:,:,2)/1);
J0(:,:,3)=(Img(:,:,3)-A(:,:,3))./(1-A(:,:,3)/1);
%Histogram Stretching:constrast enhancement
itemp = J0; %read the image
for j=1:3
i = itemp(:,:,j);
% i = itemp(:,:,2);
% i = itemp(:,:,3);
rtemp = min(i);         % find the min. value of pixels in all the columns (row vector)
rmin = min(rtemp);      % find the min. value of pixel in the image
rtemp = max(i);         % find the max. value of pixels in all the columns (row vector)
rmax = max(rtemp);      % find the max. value of pixel in the image
m = 450/(rmax - rmin);  % find the slope of line joining point (0,255) to (rmin,rmax)
c = 450 - m*rmax;       % find the intercept of the straight line with the axis
i_new(:,:,j) = (m*i + c)/450;      % transform the image according to new slope
end
J=i_new;
% matlab code for finding coefficient `e' `r' and `sigma';and counting  the amount of edges on the original image and restored image;
% this evaluate the quantity of edges that were not present in the hazy image but present in the restored image;
%
I1 = rgb2gray(imread('Dogs.png'));
Ires=imresize(I1,[256 256]);
Ij=rgb2gray(J);
 bw1 = edge(I1,'canny');
  bwres = edge(Ires,'canny');
  bwj = edge(Ij,'canny');
 numberOfBins = 256;
 [r, cl, x] = size(bw1);
 %[pixelCount, grayLevels] = imhist(bw1);
 [pixelCount, grayLevels] = imhist(bwres);
 [pixelCount, grayLevels] = imhist(bwj);
%count1 =length(find(bw1(:)==1));
count1 =length(find(bwres(:)==1));
count2 =length(find(bwj(:)==1));
%count2 = pixelCount(2);
%e=abs((count2-count1)/count2) % coefficient `e';
e=abs((count2-count1)/count1)
e1=abs((count2-count1)/count2)
count3=1./count2;
%for p=1:256
rr=exp(count3.*sum(log(count1))) % coefficient `r';
%rr1=exp(count31.*sum(log(count1)))
%end
pp=nn.*mm;
sigma=count1/pp % coefficient `sigma';
sigma1=count2/pp
%
figure(2),imshow(J0,[]); %title('Dehazed Image J0');
figure(3),imshow(J,[]); %title('Dehaz Image J');
figure(4),imshow(bwres,[]);
figure(5),imshow(bwj,[]);
figure(6),imshow([Img,J0,J],[]); title('Img,J0,J');
Entropy = entropy(Img);
Entropy1 = entropy(J0);
Entropy2 = entropy(J);
fprintf ('ENTROPY HAZY IMAGE Img: %f\n',Entropy(length(Entropy)));
fprintf ('ENTROPY Dehazed IMAGE J0: %f\n',Entropy1(length(Entropy1)));
fprintf ('ENTROPY Dehaze IMAGE J: %f\n',Entropy2(length(Entropy2)));
fprintf ('The running time: %f\n',t1);
