# Supplementary material for: A new Gaussian curvature of the image surface based variational model for haze or fog removal
Source: PLoS One. 2023 Mar 23;18(3):e0282568. doi: 10.1371/journal.pone.0282568 (PMC10035838; doi:10.1371/journal.pone.0282568)
Supplement: S1 File — (ZIP) [file pone.0282568.s001.zip › Matlab Codes/GC-Dehazing/GCDehazingFinal.m]

function []= GCnewImageDehazing()
clc;clear all;close all;
addpath(genpath('Dataset'));
filename = 'Palace';
 Img =double(imread([filename,'.png']));
 Img=imresize(Img,[256 256]);
 figure(1),imshow(Img/255,[]);%title('Hazy Image');7.510353
[nn,mm,layer] = size(Img);
[row,col,layer] = size(Img);
Img = double(Img);
Img=Img/max(Img(:));
W=min(Img(:));
V=Img;
V(:,:,1)=imadjust(Img(:,:,1));
V(:,:,2)=imadjust(Img(:,:,2));
V(:,:,3)=imadjust(Img(:,:,3));
Img=V;
lambda1=0.1; lambda2=0.1; r=0.999; Eps=1; beta=1; hs=0.0000000001;% omega=0.95; % hs is a spatial step size
t1=cputime;
%------------------------------------------------------
function minmodM=minmodM(a,b);
c=cat(3,abs(a),abs(b));
minmodM=((sign(a)+sign(b))/2).*min(c,[],3);
end
%------------------------------------------------------
function [fj bj fi bi cj, ci ci1 ci2 cj1 cj2 cii cjj cij]=derivatives2D(u)
[m n]=size(u);
fi= [u(2:m,:)-u(1:m-1,:); zeros(1,n)];  %u(i,j+1)-u(i,j)
bi=[zeros(1,n); u(2:m,:)-u(1:m-1,:)];   %u(i,j)-u(i,j-1)
fj= [u(:,2:n)-u(:,1:n-1) zeros(m,1)];   %u(i+1,j)-u(i,j)
bj=[zeros(m,1) u(:,2:n)-u(:,1:n-1)];    %u(i,j)-u(i-1,j)
ci=[u(2,:)-u(1,:); u(3:m,:)-u(1:m-2,:); u(m,:)-u(m-1,:);]./2;
cj=[u(:,2)-u(:,1) u(:,3:n)-u(:,1:n-2) u(:,n)-u(:,n-1);]./2;
cii=[u(2,:) + u(1,:) - 2*u(1,:); u(3:m,:) + u(1:m-2,:) - 2*u(2:m-1,:); u(m,:) + u(m-1,:) - 2*u(m,:)];
cjj=[u(:,2) + u(:,1) - 2*u(:,1) u(:,3:n) + u(:,1:n-2) - 2*u(:,2:n-1) u(:,n) + u(:,n-1) - 2*u(:,n)]; 
cij= [ci(:,2:n) ci(:,n)]-[ci(:,1) ci(:,1:n-1)];
ci1=[ci(:,1) ci(:,1:n-1)];                      %[u(i+1,j-1)-u(i-1,j-1)]/2
ci2=[ci(:,2:n) ci(:,n)];                        %[u(i+1,j+1)-u(i-1,j+1)]/2
cj1=[cj(1,:);  cj(1:m-1,:)];                    %[u(i-1,j+1)-u(i-1,j-1)]/2
cj2=[cj(2:m,:); cj(m,:)];                       %[u(i+1,j+1)-u(i+1,j-1)]/2
end
%------------------------------------------------------ 
 for i=1:layer
     for ITEREXT=1:25,
         A(:,:,i)=0.25*Img(:,:,i);
         u=A(:,:,i);
        % fprintf('STARTING OUTER ITERATION NO= %d \n', ITEREXT);
    [fj0 , ~, fi0 , ~, ~, ~, ~, ~, ~, ~, ~, ~, ~]=derivatives2D(u);
    q10=fi0./hs; q20=fj0./hs; q0=sqrt( (fi0./hs).^2 + (fj0./hs).^2 +beta );
Gamma=(fi0./hs).^2 + (fj0./hs).^2 + 1 ;
    q10=q10./q0; 
    q20=q20./q0;
    q1=q10;%q1 =Ax
    q2=q20; %q2 =Ay
    %fprintf('******************START OF FIRST STEP *****************, \n');
    for ITER=1:25,
        q1bi=[zeros(1,n); q1(2:m,:)-q1(1:m-1,:)];   %uxx=q1x
        q2bj=[zeros(m,1) q2(:,2:n)-q2(:,1:n-1)];    %uyy=q2y
        q1bj=[zeros(m,1) q1(:,2:n)-q1(:,1:n-1)];    %uxy=q1y
        q2bi=[zeros(1,n); q2(2:m,:)-q2(1:m-1,:)];   %uyx=q2x
        D=q1bi.*q2bj - q1bj.*q2bi;%D
        Phi=sign(D./Gamma.^2);
        S=Phi;
        iPsi11=q2bj;
        iPsi12=-q1bj;
        iPsi21=-q2bi;
        iPsi22=q1bi;
        GiPsi11=iPsi11./Gamma.^2;
        GiPsi12=iPsi12./Gamma.^2;
        GiPsi21=iPsi21./Gamma.^2;
        GiPsi22=iPsi22./Gamma.^2;       
        GiPsi11bi=[zeros(1,n); GiPsi11(2:m,:)-GiPsi11(1:m-1,:)];   %uxx
        GiPsi21bj=[zeros(m,1) GiPsi21(:,2:n)-GiPsi21(:,1:n-1)];    %uyy
        GiPsi12bi=[zeros(1,n); GiPsi12(2:m,:)-GiPsi12(1:m-1,:)];   %uyx
        GiPsi22bj=[zeros(m,1) GiPsi22(:,2:n)-GiPsi22(:,1:n-1)];    %uxy
        q1 = Gamma.^3.*(GiPsi11bi+GiPsi21bj+r.*q10-lambda1)./(r.*Gamma.^3-4.*S.*D);
        q2 = Gamma.^3.*(GiPsi12bi+GiPsi22bj+r.*q20-lambda1)./(r.*Gamma.^3-4.*S.*D);
    end
     end
 end
 for ITER=1:25,
        [fj bj fi bi cj ci ci1 ci2 cj1 cj2 , ~, ~, ~]=derivatives2D(u);
        D1x=fi./hs;   D2x=bi./hs;% D3x=minmodM(ci2,ci)./(2*hs); D4x=minmodM(ci,ci1)./(2*hs); 
        D3y=fj./hs;  D4y=bj./hs;% D1y=minmodM(cj2,cj)./(2*hs); D2y=minmodM(cj,cj1)./(2*hs);   
        Delta= (D1x.*D2x + D3y.*D4y);
        lambda1 = lambda1 + r.*(q1-q10);
        lambda2 = lambda2 + r.*(q2-q20);
      % A =0.25*Img;
%         dif=W-0.25*Img(:,:,i);
        dif=W-A(:,:,i);
        dirac=-(Eps ./ pi ) .* (Eps ./ ( Eps.^2 + dif.^2 ));
       A(:,:,i) = ifft((fft(D1x).*(fft(lambda1)+r.*fft(q1))+fft(D3y).*(fft(lambda2)+r.*fft(q2))-fft(dirac))./(r.*fft(Delta)));
 end
J0(:,:,1)=(Img(:,:,1)-A(:,:,1))./(1-A(:,:,1)/1);
J0(:,:,2)=(Img(:,:,2)-A(:,:,2))./(1-A(:,:,2)/1);
J0(:,:,3)=(Img(:,:,3)-A(:,:,3))./(1-A(:,:,3)/1);
% J0=(Img-A)./(1-A/1);
%
T=abs(1-A);
%d=-log(T)/beta;
    %Histogram Stretching:constrast enhancement
itemp = J0; %read the image
for j=1:3
i = itemp(:,:,j);
% i = itemp(:,:,2);
% i = itemp(:,:,3);
rtemp = min(i);         % find the min. value of pixels in all the columns (row vector)
rmin = min(rtemp);      % find the min. value of pixel in the image
rtemp = max(i);         % find the max. value of pixels in all the columns (row vector)
rmax = max(rtemp);      % find the max. value of pixel in the image
mmm = 450/(rmax - rmin);  % find the slope of line joining point (0,255) to (rmin,rmax)
cc = 450 - mmm*rmax;       % find the intercept of the straight line with the axis
i_new(:,:,j) = (mmm*i + cc)/450;      % transform the image according to new slope
end
J=i_new;
scr1 = adapthisteq(J(:,:,1));
scr2 = adapthisteq(J(:,:,2));
scr3 = adapthisteq(J(:,:,3));
scr=cat(3,scr1,scr2,scr3);
% scr=scra/max(abs(scra(:)));
% Img=rgb2gray(Img);
% matlab code for finding coefficient `e' `r' and `sigma';and counting  the amount of edges on the original image and restored image;
% this evaluate the quantity of edges that were not present in the hazy image but present in the restored image;
I1 = rgb2gray(imread('Palace.png'));
Ires=imresize(I1,[256 256]);
Ij=rgb2gray(J);
I2=rgb2gray(scr);
 bw1 = edge(I1,'canny');
  bwres = edge(Ires,'canny');
  bwj = edge(Ij,'canny');
 bw2 = edge(I2,'canny');
 numberOfBins = 256;
 [r, cl, x] = size(bw1);
 [pixelCount, grayLevels] = imhist(bwres);
 [pixelCount, grayLevels] = imhist(bw2);
 %[pixelCount, grayLevels] = imhist(bwj);
count1 =length(find(bwres(:)==1));
count2 =length(find(bw2(:)==1));
e=abs((count2-count1)/count2) % coefficient `e';
e1=abs((count2-count1)/count1)
count4=1./count2;
rr=exp(count4.*sum(log(count1))) % coefficient `r';
pp=nn.*mm;
sigma=count1/pp % coefficient `sigma';
sigma1=count2/pp
%
figure(2),imshow(J0,[]); %title('Dehazed Image J0');
figure(3),imshow(J,[]); %title('Dehaz Image J');
figure(4),imshow(scr,[]); %title('Dehaz Image scr');
%figure(5),imshow(bwres,[]);
figure(6),imshow(bwj,[]);
%figure(7),imshow(bw2,[]);
%figure(8),imshow([Img,J0,J,scr],[]); title('Img,J0,J,scr');
figure(9),imshow(A,[]);
figure(10),imshow(T,[]);
%figure(11),imshow(d,[]);
%figure(11),imshow(u,[]); %title('Dehazed Image J0');
Entropy = entropy(Img);
t1=cputime-t1;
Entropy1 = entropy(J0);
Entropy2 = entropy(J);
Entropy3 = entropy(scr);
fprintf ('ENTROPY HAZY IMAGE Img: %f\n',Entropy(length(Entropy)));
fprintf ('ENTROPY Dehazed IMAGE J0: %f\n',Entropy1(length(Entropy1)));
fprintf ('ENTROPY Dehaze IMAGE J: %f\n',Entropy2(length(Entropy2)));
fprintf ('ENTROPY Dehaze IMAGE scr: %f\n',Entropy3(length(Entropy3)));
fprintf ('The running time: %f\n',t1);
%figure(12),imagesc(J);axis off; %title('Dehaz Image J');
% figure(13),imagesc(scr);axis off; %title('Dehaz Image scr');1jj1nnb kkkm
% figure(14),imagesc(Img);axis off; %title('Dehaz Image scr');
%
end
%matlab code for counting  the amount of edges on the original image;
% I = rgb2gray(imread('palace.png'));
% bw = edge(I,'canny');
% numberOfBins = 256;
% [r, cl, x] = size(bw);
% [pixelCount, grayLevels] = imhist(bw);
% count = pixelCount(2); % // <- here, or use "count = nnz(bw)"
% count =length(find(bw(:)==1))
