# Supplementary material for: A new Gaussian curvature of the image surface based variational model for haze or fog removal
Source: PLoS One. 2023 Mar 23;18(3):e0282568. doi: 10.1371/journal.pone.0282568 (PMC10035838; doi:10.1371/journal.pone.0282568)
Supplement: S1 File — (ZIP) [file pone.0282568.s001.zip › Matlab Codes/Single-Image-Haze-Removal -Using-DCP/about the code.m]

About the code
The entire code for this implementation is available here. The haze.m file contains a walk-through for all the 
functions called and the order in which they are called. The results.m file runs the entire code on the provided
input image file name. The readIm.m file reads the image from the Dataset folder (make sure all the test images are
in the Dataset folder and that you are in the folder above the Dataset folder when you run any code). 
Technical Description and Implementation Details
Step 1: Compute the Dark Channel Prior (Section 3)

The basis for the paper and for using the dark channel prior is the observation that in most of the non-sky patches, 
at least one color channel has a very low intensity at some pixels. The dark channel, JDark is computed in darkChannel.m,
which takes the (double, normalized) image produced by readIm as its input.
For ever 15x15 patch in the image, centered at pixel x, the dark channel at x is defined as the minimum value for all
the channels and all the pixels in that patch. 
(In the dark channel image, white pixels have values close to 1 and black pixels have values close to 0.)

Step 2: Estimate the Atmospheric Light (Section 4.4)

Although the authors talk about this later in the paper, estimating the atmospheric light (which is explained in section 4.4)
is essential for section 4.1. 
To get the atmospheric light, we use the average of the pixels in the original image that correspond to the top lightest .01% in the dark channel. Thus, A has 3 elements, the average values for each color channel.

Step 3: Estimate the Transmission (Section 4.1)

Given A as calculated above, and assuming that the transmission in a local patch is constant,
we can estimate the transmission.
The authors of the paper used a value omega (=0.95) for how much haze to keep in the image in order to not remove
the human ability to perceive depth. They define the transmission value as 1 - omega * the dark channel of the normalized
haze image. We compute the normalized haze image as the channel-by-channel division of each element by the corresponding 
channel of A and then call the darkChannel function on the result.

Step 4: Soft Matting on Transmission (Section 4.2)

From the initial transmission calculated in the previous section, we calculate a refined transmission map using image matting.
The refined map is calculated by constructing a 'Matting Laplacian' (L) matrix and solving the following sparse linear system:
(L+aU)t = at' where a is a constant, t is the refined transmission map, and t' is the original transmission map. 
To construct the 'Matting Laplacian' matrix, we loop over all possible 3x3 windows in the image. For each window, 
we calculate the mean RGB and RGB covariance. We then loop over all pairs of pixels in the window and fill out the
Matting Laplacian matrix according to equation 14 of the paper. Once L is constructed, we then solve the linear system
and obtain our refined map. 
We used a value of lambda of 10^-4 (like in the Haze Removal paper) and a value of epsilon of 10^-8 
(like in the Image Matting paper). 

Step 5: Recovering the Scene Radiance (Section 4.3)

Once we have the transmission map t and the atmospheric light A, we can use equation [1] to recover the scene radiance J.
In order to avoid a noisy recovered scene radiance, the authors set a lower bound, t0 on t.
The final scene radiance is recovered using the getRadiance.m function. For every pixel x, 
J(x) = A + (I(x) - A/max(t(x), t0)).
The exposure of J(x) was increased in the paper, but our preliminary results didn't indicate the need to do that.
The final results are indeed darker than the original image, but it takes at least 5 hours to re-run the code,
so we ended up leaving the original results. This is an easy fix.
