# Supplementary material for: A new Gaussian curvature of the image surface based variational model for haze or fog removal
Source: PLoS One. 2023 Mar 23;18(3):e0282568. doi: 10.1371/journal.pone.0282568 (PMC10035838; doi:10.1371/journal.pone.0282568)
Supplement: S1 File — (ZIP) [file pone.0282568.s001.zip › Matlab Codes/Single-Image-Haze-Removal -Using-DCP/readIm.m]

function im = readIm(image, ext)
cd 'Dataset'
im = imread(strcat(image, ext));
cd ..

% normalize
%im=imresize(im,.5);
im = double(im);
im = im./255;
