# Supplementary material for: A new Gaussian curvature of the image surface based variational model for haze or fog removal
Source: PLoS One. 2023 Mar 23;18(3):e0282568. doi: 10.1371/journal.pone.0282568 (PMC10035838; doi:10.1371/journal.pone.0282568)
Supplement: S1 File — (ZIP) [file pone.0282568.s001.zip › Matlab Codes/Single-Image-Haze-Removal -Using-DCP/results.m]

% Show results
function results(image) 
clc; clear all; close all;
addpath(genpath('Dataset'));
image=double(imread('Palace.png'))/255.0;
%image=im2double(imread('road fog.jpg'));
 image=imresize(image,[256 256]);
 figure(1),imshow(image,[]);%title('Hazy Image');
%im = readIm(image);
[nn,mm,layer] = size(image);
[J] = deHaze(image);
t1=cputime;
figure(1);
% subplot(1,2,1);imagesc(image);title 'Original';axis image off;
% subplot(1,2,2);imagesc(J);title 'De-hazed';axis image off;
% figure(4);imagesc(J);colormap(gray); axis off;
%A=im2double(imread('aabb.jpg'));
% B = deHaze(A);
% figure(4), imshowpair(A, B, 'montage');
I1 = rgb2gray(imread('Palace.png'));
Ires=imresize(I1,[256 256]);
Ij=rgb2gray(J);
 bw1 = edge(I1,'canny');
  bwres = edge(Ires,'canny');
  bwj = edge(Ij,'canny');
 numberOfBins = 256;
 [r, cl, x] = size(bw1);
 %[pixelCount, grayLevels] = imhist(bw1);
 [pixelCount, grayLevels] = imhist(bwres);
 [pixelCount, grayLevels] = imhist(bwj);
%count1 =length(find(bw1(:)==1));
count1 =length(find(bwres(:)==1));
count2 =length(find(bwj(:)==1));
%count2 = pixelCount(2);
e=abs((count2-count1)/count1)
e1=abs((count2-count1)/count2)
count3=1./count2;
%for p=1:256
rr=exp(count3.*sum(log(count1))) % coefficient `r';
%rr1=exp(count31.*sum(log(count1)))
%end
pp=nn.*mm;
sigma=count1/pp % coefficient `sigma';
sigma1=count2/pp
%Im_PSNR=mypsnr(image,J);
Entropy = entropy(image);
% Entropy1 = entropy(J0);
t1=cputime-t1;
Entropy2 = entropy(J);
%fprintf ('The PSNR: %f\n',Im_PSNR(length(Im_PSNR)));
fprintf ('ENTROPY HAZY IMAGE: %f\n',Entropy(length(Entropy)));
%fprintf ('ENTROPY Dehazed IMAGE: %f\n',Entropy1(length(Entropy1)));
fprintf ('ENTROPY Dehazed IMAGE: %f\n',Entropy2(length(Entropy2)));
fprintf ('The running time: %f\n',t1);
%%figure(2),imshow(J0,[]);axis off;
figure(3),imshow(J,[]);axis off;
%figure(4),imshow(bwres,[]);
figure(5),imshow(bwj,[]);

%figure(6),imshow([image,J],[]); title('image,J');
