# Supplementary material for: A new Gaussian curvature of the image surface based variational model for haze or fog removal
Source: PLoS One. 2023 Mar 23;18(3):e0282568. doi: 10.1371/journal.pone.0282568 (PMC10035838; doi:10.1371/journal.pone.0282568)
Supplement: S1 File — (ZIP) [file pone.0282568.s001.zip › Matlab Codes/Single-Image-Haze-Removal -Using-DCP/darkChannel.m]

function JDark = darkChannel(im2)

[height, width, ~] = size(im2);

patchSize = 30; %the patch size is set to be 15 x 15
padSize = 15; % half the patch size to pad the image with for the array to 
%work (be centered at 1,1 as well as at height,1 and 1,width and height,width etc)

JDark = zeros(height, width); % the dark channel
imJ = padarray(im2, [padSize padSize], Inf); % the new image
% imagesc(imJ); colormap gray; axis off image

for j = 1:height
    for i = 1:width
        % the patch has top left corner at (jj, ii)
        patch = imJ(j:(j+patchSize-1), i:(i+patchSize-1),:);
        % the dark channel for a patch is the minimum value for all
        % channels for that patch
        JDark(j,i) = min(patch(:));
     end
end
