# Supplementary material for: A new Gaussian curvature of the image surface based variational model for haze or fog removal
Source: PLoS One. 2023 Mar 23;18(3):e0282568. doi: 10.1371/journal.pone.0282568 (PMC10035838; doi:10.1371/journal.pone.0282568)
Supplement: S1 File — (ZIP) [file pone.0282568.s001.zip › Matlab Codes/Single-Image-Haze-Removal -Using-DCP/deHaze.m]

function J = deHaze(im)

JDark = darkChannel(im);
A = atmLight(im, JDark);
transmission = transmissionEstimate(im, A);
tMat = transmission;
J = getRadiance(A,im,tMat);
