# Supplementary material for: A new Gaussian curvature of the image surface based variational model for haze or fog removal
Source: PLoS One. 2023 Mar 23;18(3):e0282568. doi: 10.1371/journal.pone.0282568 (PMC10035838; doi:10.1371/journal.pone.0282568)
Supplement: S1 File — (ZIP) [file pone.0282568.s001.zip › Matlab Codes/Single-Image-Haze-Removal -Using-DCP/transmissionEstimate.m]

function transmission = transmissionEstimate(im, A)

omega = 0.95; % the amount of haze we're keeping

im3 = zeros(size(im));
for ind = 1:3 
    im3(:,:,ind) = im(:,:,ind)./A(ind);
end

% imagesc(im3./(max(max(max(im3))))); colormap gray; axis off image

transmission = 1-omega*darkChannel(im3);
