# Supplementary material for: A new Gaussian curvature of the image surface based variational model for haze or fog removal
Source: PLoS One. 2023 Mar 23;18(3):e0282568. doi: 10.1371/journal.pone.0282568 (PMC10035838; doi:10.1371/journal.pone.0282568)
Supplement: S1 File — (ZIP) [file pone.0282568.s001.zip › Matlab Codes/Single-Image-Haze-Removal -Using-DCP/getRadiance.m]

function J = getRadiance(A,im,tMat)
t0 = 0.5;
J = zeros(size(im));
for ind = 1:3
   J(:,:,ind) = A(ind) + (im(:,:,ind) - A(ind))./max(tMat,t0); 
end

J = J./(max(max(max(J))));
