# Supplementary material for: A new Gaussian curvature of the image surface based variational model for haze or fog removal
Source: PLoS One. 2023 Mar 23;18(3):e0282568. doi: 10.1371/journal.pone.0282568 (PMC10035838; doi:10.1371/journal.pone.0282568)
Supplement: S1 File — (ZIP) [file pone.0282568.s001.zip › Matlab Codes/Single-Image-Haze-Removal -Using-DCP/atmLight.m]

function  A = atmLight(im, JDark)

% the color of the atmospheric light is very close to the color of the sky
% so just pick the first few pixels that are closest to 1 in JDark
% and take the average

% pick top 0.1% brightest pixels in the dark channel

% get the image size
[height, width, ~] = size(im);
imsize = width * height;

numpx = floor(imsize/1000); % accomodate for small images
JDarkVec = reshape(JDark,imsize,1); % a vector of pixels in JDark
ImVec = reshape(im,imsize,3);  % a vector of pixels in my image

[JDarkVec, indices] = sort(JDarkVec); %sort
indices = indices(imsize-numpx+1:end); % need the last few pixels because those are closest to 1

atmSum = zeros(1,3);
for ind = 1:numpx
    atmSum = atmSum + ImVec(indices(ind),:);
end

A = atmSum / numpx;


%end
